# Supplementary material for: Comparative Effectiveness of Autologous Blood Clot Therapy (ActiGraft), Autologous Micrograft Therapy (Rigenera), and Advanced Wound Dressings for Refractory Chronic Lower Limb Ulcers: A Real-World Evidence Study
Source: J Clin Med. 2026 Mar 2;15(5):1902. doi: 10.3390/jcm15051902 (PMC12986480; doi:10.3390/jcm15051902)
Supplement: Supplementary file 1 [file jcm-15-01902-s001.zip]

Archive with 1 entries (1 files):
- jcm-4121619-supplementary.xlsx
