# Supplementary material for: Comparative Effectiveness of Autologous Blood Clot Therapy (ActiGraft), Autologous Micrograft Therapy (Rigenera), and Advanced Wound Dressings for Refractory Chronic Lower Limb Ulcers: A Real-World Evidence Study
Source: J Clin Med. 2026 Mar 2;15(5):1902. doi: 10.3390/jcm15051902 (PMC12986480; doi:10.3390/jcm15051902)
Supplement: Supplementary file 1 [file jcm-15-01902-s001.zip › jcm-4121619-supplementary.xlsx]

## Sheet: raw data
			HBA1C>6.4	ABI <0.7	Autoimmune Disease	renal insuffciency	vitamin D levels	CRP	WBC	venous insufficiency	VCSS											SINBAD system										WLFL System		Ischemia grade				Foot infection	therapy	month duration 1=6m-12m; 2=12<		1=advanced; 2=rigenera; 3=activgraft
					yes or no	Egfr>59	30nmol/l deficiency	0.5 > normal; low risk 1 or less, 1.1-2.9 moderate risk, over 3 high risk	11000>normal																							0-3	0-3					0-3	advanced dressings=1; flaminal=2, medhoney=3; none=4
			Diabetes	PVD	Autoimmune Disease	CRF	vitamin D levels	CRP	WBC	venous insufficiency	pain	varicose veins	venous edema	skin pigmentation	inflammation	induration	active ulcer number	active ulcer duration	active ulcer size	compression therapy	VCSS score	Site	Ischemia	neuropathy	Bacterial infection	area	depth	total sinbad score	number of wounds	total area	maximal depth	DFU	gangrene	ABI	Ankle systolic pressure	toe pressure mm HG	Ischemia score		prior therapy	prior therapy duration	total ulcer area at onset	group	ulcer area at 6 weeks	ulcer area at 12 weeks	Ulcer area at 26 weeks	Ulcer area 1 year	wound completely closed	operative interventions up to 1year	Complications
			1	1	0	0	1	low risk	normal	0	0	0	1	2	1	2	1	3	3	1	14	1	1	1	0	1	1	5	1	36	5	2	0	1	1	1	0	0	1	2	36	1	23	20.16	0	0	1	3	none
			1	0	1	1	1	normal	normal	0	2	0	1	2	1	2	1	3	2	2	16	1	1	1	1	1	1	6	1	23	8	3	0	0	0	1	1	0	1	2	23	1	23.4	16	19	15	0	1	Infection
			1	0	0	0	1	low risk	normal	0	3	0	1	2	0	2	1	3	3	3	18	1	1	1	0	1	1	5	1	38	7	3	0	0	0	1	1	1	1	2	38	1	28	25.2	25.2	7.56	0	1	none
			1	0	0	0	1	low risk	normal	0	1	0	1	2	1	2	1	3	3	3	17	1	1	1	0	1	1	5	1	8	6	3	0	0	0	1	1	1	1	2	8	1	8.8	7.04	7.744	1.5488	0	0	none
			1	0	0	0	1	low risk	normal	0	3	0	1	2	1	2	1	3	3	1	17	1	1	1	0	1	1	5	1	33	7	3	0	0	0	1	1	1	2	2	33	1	44.4	39.96	35.964	14.3856	0	4	none
			1	1	0	0	1	low risk	normal	0	3	0	1	2	1	2	3	3	3	1	19	1	1	1	0	1	1	5	3	39	6	3	0	2	1	1	1	1	2	2	39	1	14	14	15.4	0	0	0	none
			1	0	0	0	1	low risk	normal	0	3	0	3	2	0	2	3	3	3	2	21	1	1	1	0	1	1	5	3	9	5	2	0	0	0	1	1	1	2	2	9	1	10.8	11.88	11.88	10	0	0	none
			1	1	0	1	1	low risk	normal	0	2	0	1	2	1	2	3	3	3	2	19	1	1	1	0	1	1	5	3	30	5	2	0	1	1	1	1	1	2	2	30	1	33	33	36.3	0	1	1	none
			1	0	0	0	1	low risk	normal	0	2	0	1	2	1	2	1	3	3	2	17	1	1	1	0	1	1	5	1	18	8	2	0	0	0	3	1	1	2	2	18	1	23.4	18.72	20.592	2.0592	0	1	none
			1	1	0	0	1	moderate risk	normal	0	2	0	1	2	1	2	1	3	3	2	17	1	1	1	1	1	1	6	1	28	8	3	0	1	1	1	1	2	2	2	28	1	28	25.2	25.2	7.56	0	3	none
			1	1	0	0	1	low risk	normal	0	3	0	2	2	1	2	1	3	3	2	19	1	1	1	0	1	1	5	1	37	5	3	0	1	1	1	0	1	2	2	37	1	44.4	39.96	35.964	14.3856	0	2	none
			1	0	0	0	1	low risk	normal	0	2	0	1	2	0	2	2	3	3	2	17	1	1	1	0	1	1	5	2	14	8	3	0	0	0	1	0	1	2	2	14	1	14	14	8	0	1	3	none
			1	0	0	0	1	moderate risk	normal	0	3	0	1	2	1	2	1	3	3	3	19	1	1	1	0	1	1	5	1	21	6	3	0	0	0	1	0	2	2	2	21	1	18.9	13.23	11.907	1.1907	0	1	Infection
			1	0	0	0	1	low risk	normal	0	3	0	3	2	0	2	3	3	3	2	21	1	1	1	0	1	1	5	3	9	5	2	0	0	0	1	1	1	2	2	9	1	10.8	11.88	11.88	10	0	0	none
			1	1	0	1	1	low risk	normal	0	2	0	1	2	1	2	3	3	3	2	19	1	1	1	0	1	1	5	3	30	5	2	0	1	1	1	1	1	2	2	30	1	33	33	36.3	0	1	1	none
			1	0	0	0	1	low risk	normal	0	2	0	1	2	1	2	1	3	3	2	17	1	1	1	0	1	1	5	1	18	8	2	0	0	0	3	1	1	2	2	18	1	23.4	18.72	20.592	2.0592	0	1	none
			1	1	0	0	1	moderate risk	normal	0	2	0	1	2	1	2	1	3	3	2	17	1	1	1	1	1	1	6	1	28	8	3	0	1	1	1	1	2	2	2	28	1	28	25.2	25.2	7.56	0	3	none
			1	1	0	0	1	low risk	normal	0	3	0	2	2	1	2	1	3	3	2	19	1	1	1	0	1	1	5	1	37	5	3	0	1	1	1	0	1	2	2	37	1	44.4	39.96	35.964	14.3856	0	2	none
			1	0	0	0	1	low risk	normal	0	2	0	1	2	0	2	2	3	3	2	17	1	1	1	0	1	1	5	2	14	8	3	0	0	0	1	0	1	2	2	14	1	14	14	15.4	0	1	3	none
			1	0	0	0	1	moderate risk	normal	0	3	0	1	2	1	2	1	3	3	3	19	1	1	1	0	1	1	5	1	21	6	3	0	0	0	1	0	2	2	2	21	1	18.9	13.23	11.907	1.1907	0	1	Infection
			1	0	0	0	1	low risk	normal	0	1	0	1	2	1	2	1	3	3	3	17	1	1	1	0	1	1	5	1	11	8	2	0	0	0	1	0	1	2	2	11	1	8.8	9.68	10.648	0	1	3	Infection
			1	0	0	0	1	low risk	normal	0	3	0	1	2	1	2	1	3	3	1	17	1	1	1	0	1	1	5	1	33	8	2	0	0	0	1	0	1	2	2	33	1	36.3	36.3	32.67	3.267	0	0	Infection
			1	1	0	0	1	low risk	normal	0	3	0	1	2	0	2	1	3	3	1	16	1	1	1	0	1	1	5	1	29	7	3	0	1	1	1	0	1	2	2	29	1	34.8	34.8	38.28	24	0	4	Infection
			1	1	0	0	1	low risk	normal	0	3	0	1	2	1	2	1	3	3	2	18	1	1	1	0	1	1	5	1	31	6	3	0	1	1	3	0	1	2	2	31	1	43.4	43.4	43.4	18	0	0	Infection
			1	1	0	0	1	moderate risk	normal	0	2	0	1	2	1	2	1	3	3	2	17	1	1	1	1	1	1	6	1	25	6	3	0	1	1	1	0	2	2	2	25	1	20	16	17.6	3.52	0	0	none
			1	0	0	0	1	moderate risk	normal	0	2	0	1	2	1	2	1	3	3	2	17	1	1	1	1	1	1	6	1	15	5	3	0	0	0	1	0	2	2	2	15	1	19.5	15.6	14.04	4.212	0	0	none
			1	0	0	0	1	moderate risk	normal	0	2	0	1	2	1	2	2	3	3	2	18	1	1	1	1	1	1	6	2	40	7	2	0	0	0	1	0	2	2	2	40	1	56	61.6	61.6	24.64	0	1	none
			1	0	0	0	1	low risk	normal	0	3	0	1	2	0	2	1	3	3	2	17	1	1	1	0	1	1	5	1	6	5	2	0	0	0	1	0	1	2	2	6	1	7.8	7.8	7.8	1.56	0	1	none
			1	0	0	0	1	low risk	normal	0	1	0	1	2	1	2	1	3	3	3	17	1	1	1	0	1	1	5	1	11	6	2	0	0	0	1	1	1	2	2	11	1	15.4	13.86	13.86	0	1	0	none
			1	0	0	1	1	low risk	normal	0	3	0	1	0	1	2	1	3	3	2	16	1	1	1	0	1	1	5	1	11	7	3	0	0	0	1	1	1	2	2	11	1	8.8	6.16	0	0	1	1	none
			1	0	0	0	1	moderate risk	normal	0	3	0	1	0	1	2	1	3	3	3	17	1	1	1	0	1	1	5	1	12	5	3	0	0	0	1	1	2	2	2	12	1	12	13.2	13.2	6.6	0	1	none
			1	1	0	0	1	moderate risk	normal	0	3	0	1	0	0	2	1	3	2	3	15	1	1	1	0	1	1	5	1	6	6	3	0	1	1	1	1	1	2	2	6	1	6.6	5.94	5.346	0.5346	0	3	none
			1	0	0	0	1	moderate risk	normal	0	2	0	1	0	1	2	1	3	3	1	14	1	1	1	0	1	1	5	1	9	8	3	0	0	0	2	1	1	2	2	9	1	11.7	11.7	11.7	2.34	0	2	none
			1	1	0	0	1	low risk	normal	0	2	0	1	0	1	2	1	3	3	1	14	1	1	1	0	1	1	5	1	9	5	2	0	1	1	1	1	1	2	2	9	1	9.9	6.93	7.623	5	0	3	none
			1	0	0	0	1	low risk	normal	0	2	0	1	0	1	2	1	3	3	2	15	1	1	1	0	1	1	5	1	8	7	2	0	0	0	1	1	1	1	2	8	1	6.4	4.48	0	0	1	1	none
			1	1	0	0	1	low risk	normal	0	3	0	1	0	1	2	1	3	3	2	16	1	1	1	0	1	1	5	1	7	6	2	0	1	1	1	1	1	1	2	7	1	9.8	8.82	7.938	3.1752	0	3	none
			1	1	0	0	1	moderate risk	normal	0	2	0	1	0	0	2	1	3	3	2	14	1	1	1	1	1	1	6	1	7	6	3	0	1	1	1	1	1	1	2	7	1	9.8	9.8	8.82	0	1	0	none
			1	0	0	0	1	moderate risk	normal	0	3	0	1	2	1	2	1	3	3	2	18	1	1	1	1	1	1	6	1	8	5	3	0	0	0	1	1	1	1	2	8	1	8	8	7.2	0	1	1	Infection
			1	0	0	0	1	moderate risk	normal	0	1	0	1	2	1	2	1	3	2	2	15	1	1	1	1	1	1	6	1	18	7	3	0	0	0	1	1	2	1	2	18	1	23.4	16.38	18.018	0	1	1	none
			1	0	0	0	1	moderate risk	normal	0	3	0	1	2	1	2	1	3	3	2	18	1	1	1	0	1	1	5	1	16	5	3	0	0	0	1	1	2	1	2	16	1	14.4	15.84	17.424	0	1	4	none
			1	0	0	1	1	low risk	normal	0	3	0	1	2	0	2	1	3	3	3	18	1	1	1	0	1	1	5	1	15	6	2	0	0	0	1	1	0	1	2	15	1	21	23.1	20.79	0	1	0	none
			1	1	0	0	1	low risk	normal	0	3	0	1	2	1	2	2	3	2	3	19	1	1	1	0	1	1	5	2	9	7	2	0	2	1	1	1	0	1	2	9	1	11.7	8.19	7.371	0	1	5	none
			1	1	0	0	1	low risk	normal	0	2	0	1	2	1	2	1	3	3	1	16	1	1	1	0	1	1	5	1	27	7	2	0	1	1	1	1	0	1	2	27	1	35.1	28.08	28.08	2.808	0	0	none
			1	1	0	0	1	low risk	normal	0	2	0	1	2	1	2	1	3	3	2	17	1	1	1	0	1	1	5	1	20	6	3	0	1	1	1	1	0	3	2	20	1	28	28	30.8	0	0	1	none
			1	0	0	0	1	low risk	normal	0	2	0	1	2	0	2	1	3	3	3	17	1	1	1	0	1	1	5	1	33	7	3	0	0	0	1	1	0	1	2	33	1	39.6	27.72	24.948	0	1	1	none
			1	1	0	0	1	low risk	normal	0	3	0	1	2	1	2	1	3	3	3	19	1	1	1	0	1	1	5	1	8	8	3	0	1	1	1	0	0	1	2	8	1	8.8	8.8	7.92	0.792	0	3	none
			1	0	0	0	1	low risk	normal	0	1	0	1	2	1	2	1	3	2	1	14	1	1	1	0	1	1	5	1	13	7	3	0	0	0	1	0	0	1	2	13	1	11.7	10.53	10.53	2.106	0	2	none
			1	1	0	0	1	low risk	normal	0	0	0	1	2	1	2	1	3	3	1	14	1	1	1	0	1	1	5	1	36	5	2	0	1	1	1	0	0	1	2	36	1	28.8	20.16	20.16	0	1	3	none
			1	1	0	0	1	low risk	normal	0	3	0	1	2	0	2	1	3	3	2	17	1	1	1	0	1	1	5	1	32	5	2	0	1	1	1	0	0	1	2	32	1	41.6	33.28	33.28	3.328	0	1	none
			1	0	0	1	1	low risk	normal	0	2	0	1	2	1	2	1	3	3	2	17	1	1	1	0	1	1	5	1	26	6	3	0	0	0	1	0	0	3	2	26	1	26	18.2	16.38	0	1	3	none
			1	0	0	1	1	low risk	normal	0	2	0	1	2	1	2	1	3	3	2	17	1	1	1	0	1	1	5	1	15	6	3	0	0	0	1	0	0	1	2	15	1	15	10.5	10.5	2.1	0	0	none
			1	0	0	1	1	low risk	normal	0	2	0	1	2	1	2	2	3	3	2	18	1	1	1	0	1	1	5	2	26	6	3	0	0	0	1	0	0	1	2	26	1	20.8	18.72	18.72	0	1	0	none
			1	0	0	1	1	low risk	normal	0	3	0	1	2	1	2	1	3	3	2	18	1	1	1	0	1	1	5	1	6	7	3	0	0	0	1	0	0	1	2	6	1	8.4	5.88	5.88	0	1	0	none
			1	1	0	0	1	low risk	normal	0	2	0	1	2	0	2	1	3	3	2	16	1	1	1	0	1	1	5	1	36	8	2	0	2	1	0	0	0	1	2	36	1	50.4	35.28	31.752	6.3504	0	8	none
			1	1	0	1	1	low risk	normal	0	3	0	1	2	1	2	1	3	3	3	19	1	1	1	1	1	1	6	1	36	5	2	0	1	1	0	0	0	1	2	36	1	46.8	37.44	37.44	7.488	0	0	none
			1	1	0	0	1	moderate risk	elevated	0	1	0	1	2	1	2	1	3	3	3	17	1	1	1	0	1	1	5	1	10	7	2	0	1	1	0	0	0	1	2	10	1	12	8.4	7.56	0	1	1	none
			0	0	0	1	1	low risk	normal	1	3	3	2	2	1	3	1	3	3	1	22	1	1	1	0	1	1	5	1	37	7	3	0	0	0	0	0	0	1	2	37	1	33.3	23.31	25.641	0	1	1	none
			0	0	0	1	1	low risk	normal	1	3	3	1	2	1	2	1	3	2	1	19	1	1	1	0	1	1	5	1	37	5	2	0	0	0	0	0	0	1	2	37	1	48.1	52.91	47.619	4.7619	0	0	none
			1	0	0	1	1	low risk	normal	0	3	0	1	2	0	2	1	3	2	2	16	1	1	1	0	1	1	5	1	36	5	3	0	0	0	0	0	0	1	2	36	1	28.8	20.16	20.16	0	1	0	none
			1	0	0	0	1	low risk	normal	0	2	0	1	1	1	2	1	2	3	2	15	1	1	1	0	1	1	5	1	22	8	3	0	0	0	2	0	0	1	1	22	1	28.6	22.88	20.592	2.0592	0	0	none
			1	0	0	0	1	low risk	normal	0	2	0	1	2	1	2	1	3	3	2	17	1	1	1	0	1	1	5	1	24	7	3	0	0	0	0	0	0	3	2	24	1	26.4	23.76	23.76	2.376	0	0	none
			1	0	0	0	1	low risk	normal	0	0	2	2	2	1	2	1	3	3	2	18	1	1	1	0	1	1	5	1	7	6	3	0	0	0	0	0	0	1	2	7	1	7.7	6.93	6.93	1.386	0	1	none
			1	1	0	0	1	low risk	normal	0	0	0	1	2	0	2	3	2	3	2	15	1	1	1	0	1	1	5	3	30	8	3	0	2	1	0	0	0	1	1	30	1	27	18.9	20.79	0	1	1	none
			1	0	0	1	1	low risk	normal	0	3	0	1	2	1	3	1	3	3	3	20	1	1	1	0	1	1	5	1	39	7	2	0	0	0	0	0	0	4	2	39	1	54.6	49.14	44.226	0	1	3	none
			1	1	0	0	1	low risk	normal	0	2	0	1	2	1	2	1	3	3	2	17	1	1	1	0	1	1	5	1	32	5	2	0	1	1	0	0	0	1	2	32	2	25.6	25.6	15.36	0	1	2	none
			1	0	0	0	1	low risk	normal	0	2	0	1	2	1	2	1	3	3	3	18	1	1	1	0	1	1	5	1	11	8	3	0	0	0	1	1	0	1	2	11	2	12.1	10.89	9.801	3	0	3	none
			1	1	0	1	1	low risk	normal	0	2	0	1	1	1	2	1	3	3	3	17	1	1	1	0	1	1	5	1	27	7	3	0	1	1	1	1	0	1	2	27	2	27	21.6	19.44	0	1	1	none
			1	1	0	1	1	low risk	normal	0	3	0	1	2	0	3	1	3	3	1	17	1	1	1	0	1	1	5	1	21	5	3	0	1	1	1	1	0	1	2	21	2	16.8	13.44	12.096	0	1	3	none
			1	0	0	1	1	low risk	normal	0	2	0	1	2	1	2	1	3	3	1	16	1	1	1	0	1	1	5	1	12	6	3	0	0	0	1	1	0	1	2	12	2	13.2	13.2	11.88	8	0	0	infection
			1	0	0	0	1	low risk	normal	0	3	2	3	2	1	2	1	2	3	2	21	1	1	1	0	1	1	5	1	26	8	3	0	0	0	1	1	0	3	1	26	2	23.4	23.4	18.72	1	0	0	none
			1	0	0	0	1	low risk	normal	0	1	0	1	2	1	2	1	2	3	2	15	1	1	1	0	1	1	5	1	7	5	2	0	0	0	1	0	0	1	1	7	2	5.6	3.92	3.136	0	1	8	none
			1	0	0	1	1	low risk	normal	0	3	0	1	2	0	3	1	3	3	2	18	1	1	1	0	1	1	5	1	6	7	3	0	0	0	1	0	0	1	2	6	2	6.6	5.28	3.168	2	0	0	none
			1	0	0	0	1	low risk	normal	0	2	0	1	2	1	2	1	3	3	2	17	1	1	1	0	1	1	5	1	11	7	3	0	0	0	1	0	0	1	2	11	2	12.1	12.1	7.26	0	1	0	none
			1	0	0	1	1	low risk	normal	0	2	0	1	2	1	2	1	3	3	2	17	1	1	1	0	1	1	5	1	6	8	3	0	0	0	1	0	0	1	2	6	2	4.8	4.8	3.36	3	0	1	none
			1	1	1	0	1	low risk	normal	0	2	0	1	2	1	2	2	3	3	2	18	1	1	1	0	1	1	5	2	9	8	3	0	1	1	1	0	0	1	2	9	2	9.9	9.9	5.94	0	1	1	none
			1	0	0	0	1	low risk	normal	0	3	0	1	2	1	2	1	3	3	3	19	1	1	1	0	1	1	5	1	11	5	2	0	0	0	1	0	0	1	2	11	2	9.9	6.93	5.544	0	1	0	none
			1	1	1	0	1	low risk	normal	0	2	0	1	2	0	2	1	3	3	3	17	1	1	1	0	1	1	5	1	6	5	2	0	1	1	1	0	0	2	2	6	2	4.8	3.36	2.688	3	0	1	none
			1	0	0	1	1	low risk	normal	0	3	0	1	2	1	2	1	2	3	1	16	1	1	1	0	1	1	5	1	12	8	2	0	0	0	1	0	0	1	2	12	2	9.6	8.64	7.776	4	0	9	none
			1	1	0	0	1	low risk	normal	0	1	0	1	2	1	3	1	3	3	2	17	1	1	1	0	1	1	5	1	11	6	3	0	2	1	1	0	0	1	2	11	2	9.9	7.92	5.544	0	1	3	none
			0	1	0	1	1	low risk	normal	1	3	3	3	2	1	3	1	2	3	2	23	1	1	1	0	1	1	5	1	6	7	3	0	1	1	1	0	0	1	1	6	2	6	4.2	3.36	0	1	2	none
			1	0	0	1	1	low risk	normal	0	3	0	3	2	0	3	1	2	3	3	20	1	1	1	0	1	1	5	1	6	8	3	0	0	0	0	0	0	4	1	6	2	6.6	4.62	3.234	0	1	3	none
			1	0	0	1	1	low risk	normal	0	3	0	1	2	1	2	1	2	2	2	16	1	1	1	0	1	1	5	1	11	8	3	0	0	0	0	0	0	1	1	11	2	11	8.8	0	0	1	1	none
			1	0	1	1	1	low risk	normal	0	2	0	1	2	1	2	1	3	3	3	18	1	1	1	0	1	1	5	1	10	8	3	0	0	0	0	0	0	1	2	10	2	8	8	0	0	1	3	none
			1	0	1	1	1	low risk	normal	0	2	0	1	2	1	2	1	3	3	3	18	1	1	1	0	1	1	5	1	7	8	3	0	0	0	0	0	0	1	2	7	2	7	4.9	2.94	0	1	0	none
			0	1	0	0	1	low risk	normal	1	2	3	3	2	1	2	2	3	3	1	22	1	1	1	0	1	1	5	2	6	8	3	0	1	1	0	0	0	2	2	6	2	6	5.4	4.32	0	1	1	none
			1	1	0	0	1	low risk	normal	1	3	3	3	2	0	3	1	3	3	1	22	1	1	1	0	1	1	5	1	7	6	3	0	2	1	2	1	0	1	2	7	2	6.3	6.3	4.41	1.764	0	1	none
			1	1	0	0	1	low risk	normal	0	1	0	1	2	1	2	1	3	3	2	16	1	1	1	0	1	1	5	1	10	8	3	0	2	1	1	0	0	1	2	10	2	10	9	7.2	2.88	0	0	none
			1	0	0	0	1	low risk	normal	0	0	0	1	2	1	2	1	3	3	2	15	1	1	1	0	1	1	5	1	6	6	3	0	0	0	1	0	0	1	2	6	2	5.4	5.4	4.32	1.728	0	7	none
			1	1	0	0	1	moderate risk	normal	0	3	0	1	1	1	3	1	3	2	2	17	1	1	1	1	1	1	6	1	7	7	3	0	1	1	1	0	2	1	2	7	2	7	5.6	3.92	0	1	0	none
			1	0	0	0	1	low risk	normal	0	2	0	1	2	0	2	1	3	3	2	16	1	1	1	0	1	1	5	1	8	7	2	0	0	0	1	0	1	1	2	8	2	7.2	5.76	3.456	1.3824	0	0	none
			1	1	0	0	1	low risk	normal	0	2	0	1	2	1	2	1	3	3	2	17	1	1	1	0	1	1	5	1	6	5	2	0	1	1	1	0	1	1	2	6	2	4.8	4.32	3.888	0.3888	0	1	none
			1	1	1	1	1	low risk	normal	0	2	0	1	2	1	2	1	3	2	2	16	1	1	1	0	1	1	5	1	9	5	2	0	1	1	1	0	1	1	2	9	2	7.2	5.76	4.608	0	1	1	none
			1	0	0	1	1	low risk	normal	0	3	3	1	2	1	3	1	2	3	2	21	1	1	1	0	1	1	5	1	6	8	3	0	0	0	1	0	1	1	1	6	2	6	4.8	2.88	0.576	0	3	none
			1	0	0	1	1	low risk	normal	0	2	0	1	2	0	2	1	3	3	3	17	1	1	1	0	1	1	5	1	12	5	3	0	0	0	1	0	1	1	2	12	3	13.2	14.52	0	0	1	2	none
			1	0	0	1	1	low risk	normal	0	3	0	1	2	1	3	1	3	3	2	19	1	1	1	0	1	1	5	1	12	8	3	0	0	0	1	0	1	1	2	12	3	10.8	8.64	6.912	0.6912	0	3	none
			1	0	0	1	1	low risk	normal	0	1	0	1	1	1	2	2	3	3	3	17	1	1	1	0	1	1	5	2	6	6	3	0	0	0	1	0	1	1	2	6	3	4.8	4.8	3.36	0.672	0	1	none
			1	1	0	0	1	low risk	normal	0	3	0	1	2	1	2	1	3	2	3	18	1	1	1	0	1	1	5	1	10	7	3	0	1	1	2	0	1	1	2	10	3	10	9	7.2	2.88	0	3	none
			1	1	0	0	1	low risk	normal	0	3	2	1	3	0	3	1	3	3	1	20	1	1	1	0	1	1	5	1	12	6	3	0	2	2	1	0	1	1	2	12	3	13.2	13.2	13.2	0	1	0	none
			1	1	1	1	1	low risk	normal	0	3	0	1	3	1	3	1	3	3	1	19	1	1	1	0	1	1	5	1	11	5	3	0	2	2	1	0	1	1	2	11	3	8.8	7.92	7.92	0.792	0	7	none
			1	0	0	0	1	low risk	normal	0	2	0	1	2	1	2	1	3	3	2	17	1	1	1	0	1	1	5	1	10	6	2	0	0	0	3	0	1	1	2	10	3	10	7	5.6	1.68	0	0	none
			1	0	0	0	1	low risk	normal	0	2	0	1	2	1	2	1	3	3	2	17	1	1	1	0	1	1	5	1	9	7	2	0	0	0	0	0	1	3	2	9	3	7.2	5.76	4.608	0.9216	0	0	none
			1	0	0	0	1	low risk	normal	0	0	0	1	2	1	2	1	3	3	2	15	1	1	1	0	1	1	5	1	9	5	2	0	0	0	0	0	1	1	2	9	3	7.2	6.48	5.184	1.5552	0	0	none
			1	0	0	1	1	low risk	normal	0	0	0	1	2	0	2	1	3	3	2	14	1	1	1	0	1	1	5	1	6	5	3	0	0	0	0	0	1	1	2	6	3	6	5.4	4.32	1.296	0	1	none
			1	0	0	0	1	low risk	normal	0	3	3	1	2	1	3	1	3	3	2	22	1	1	1	0	1	1	5	1	6	6	3	0	0	0	0	0	1	1	2	6	3	6.6	5.94	5.94	1.188	0	1	none
			1	0	0	0	1	low risk	normal	0	2	0	1	2	1	2	1	3	3	2	17	1	1	1	0	1	1	5	1	9	6	3	0	0	0	0	0	1	1	2	9	3	7.2	7.2	7.2	0	1	1	none
			1	1	1	0	1	low risk	normal	0	2	0	1	2	1	2	1	3	3	3	18	1	1	1	0	1	1	5	1	9	8	3	0	1	1	1	0	1	1	2	9	3	9	8.1	0	0	1	1	none
			1	0	0	0	1	low risk	normal	0	2	0	1	2	0	2	1	2	3	3	16	1	1	1	0	1	1	5	1	8	6	2	0	0	0	1	0	1	1	1	8	3	8	7.2	0	0	1	3	none
			1	1	0	0	1	low risk	normal	0	3	0	1	2	1	2	3	2	2	1	17	1	1	1	0	1	1	5	3	10	5	2	0	1	1	1	0	1	2	1	10	3	10	8	0	0	1	2	none
			1	0	0	1	1	low risk	normal	0	1	0	1	2	1	2	1	3	3	2	16	1	1	1	0	1	1	5	1	8	8	2	0	0	0	2	0	1	1	2	8	3	8	5.6	5.04	0	1	8	none
			1	1	1	1	1	moderate risk	elevated	0	0	0	1	2	1	2	1	3	3	3	16	1	1	1	0	1	1	5	1	8	6	3	0	1	1	3	0	1	1	2	8	3	8.8	7.92	7.128	0	1	1	none
			1	1	0	1	1	low risk	normal	0	3	0	1	2	1	2	2	3	3	3	20	1	1	1	0	1	1	5	2	10	7	3	0	1	1	1	0	1	1	2	10	3	11	9.9	0	0	1	3	none
			1	0	0	1	1	low risk	normal	0	2	0	1	2	0	2	1	3	2	1	14	1	1	1	0	1	1	5	1	11	5	3	0	0	0	0	0	1	1	2	11	3	11	7.7	0	0	1	0	none
			1	0	0	1	1	low risk	normal	0	2	0	1	2	1	2	1	3	3	1	16	1	1	1	0	1	1	5	1	6	6	3	0	0	0	0	0	1	1	2	6	3	6.6	4.62	0	0	1	0	none
			1	0	0	1	1	low risk	normal	0	2	0	1	2	1	2	1	2	3	2	16	1	1	1	0	1	1	5	1	9	7	2	0	0	0	0	0	1	1	1	9	3	5.4	4.32	0	0	1	1	none
			1	0	0	1	1	low risk	normal	0	3	0	1	2	1	2	1	3	3	2	18	1	1	1	0	1	1	5	1	7	8	2	0	0	0	0	0	1	1	2	7	3	4.2	3.36	2.352	0	1	1	none
			1	1	0	0	1	low risk	normal	0	2	0	1	1	0	3	1	3	3	2	16	1	1	1	0	1	1	5	1	7	6	2	0	2	1	0	0	1	1	2	7	3	4.9	3.43	2.744	0	1	0	none
			1	1	1	0	1	low risk	normal	0	3	0	1	3	1	2	1	3	3	2	19	1	1	1	0	1	1	5	1	10	7	3	0	1	1	0	0	1	3	2	10	3	8	7.2	5.04	0	1	1	none
			1	1	0	0	1	low risk	normal	0	1	0	1	2	1	3	1	3	2	2	16	1	1	1	0	1	1	5	1	6	8	3	0	2	1	0	0	1	1	2	6	3	6.6	4.62	4.158	1.2474	0	1	none
			1	0	0	0	1	low risk	normal	0	3	0	1	2	1	3	2	3	2	2	19	1	1	1	0	1	1	5	2	8	7	3	0	0	0	0	0	1	1	2	8	3	5.6	5.6	0	0	1	3	none
			1	0	0	0	1	moderate risk	elevated	0	3	0	1	1	0	3	1	3	2	3	17	1	1	1	0	1	1	5	1	7	7	3	0	0	0	0	0	2	1	2	7	3	7	5.6	0	0	1	2	none
			1	0	0	1	1	low risk	normal	0	3	0	1	2	1	2	1	3	3	3	19	1	1	1	0	1	1	5	1	8	5	2	0	0	0	0	0	1	4	2	8	3	7.2	5.04	0	0	1	1	none
			1	0	1	1	1	low risk	normal	0	2	0	1	0	1	2	1	3	3	1	14	1	1	1	0	1	1	5	1	11	6	3	0	0	0	0	0	1	1	2	11	3	12.1	10.89	0	0	1	3	none
			1	1	0	0	1	low risk	normal	0	2	0	1	2	1	2	1	3	2	1	15	1	1	1	0	1	1	5	1	6	6	3	0	2	1	2	0	1	1	2	6	3	4.8	3.84	0	0	1	2	none
			1	1	0	0	1	low risk	normal	0	0	0	1	2	1	2	1	3	3	2	15	1	1	1	0	1	1	5	1	9	5	3	0	2	2	1	0	1	1	2	9	3	9.9	7.92	0	0	1	0	none
			1	1	0	0	1	low risk	normal	0	0	0	1	2	0	2	1	3	3	2	14	1	1	1	0	1	1	5	1	8	7	2	0	1	1	0	0	1	1	2	8	3	8.8	7.04	0	0	1	0	none
																																									group 1	64
																																									group 2	29
																																									group 3	32
[truncated: 4 more columns]
